# Supplementary material for: Use of Carbon Fiber Implants to Improve the Safety and Efficacy of Radiation Therapy for Spine Tumor Patients
Source: Brain Sci. 2025 Feb 14;15(2):199. doi: 10.3390/brainsci15020199 (PMC11852773; doi:10.3390/brainsci15020199)
Supplement: Supplementary file 1 [file brainsci-15-00199-s001.zip]

Archive with 3 entries (3 files):
- Table S1 - Preclinical Studies.pdf
- Table S2 - Clinical Studies.pdf
- Table S3 - Advances in Materials for Spinal Implants.pdf
